# Supplementary material for: Anatomical Variations of the Splenic Artery: Clinical and Surgical Implications—A Systematic Review
Source: Life (Basel). 2026 Jun 27;16(7):1077. doi: 10.3390/life16071077 (PMC13413164; doi:10.3390/life16071077)
Supplement: Supplementary file 1 [file life-16-01077-s001.zip]

Archive with 1 entries (1 files):
- life-4311341-supplementary.pdf
